# Supplementary material for: Whole genome sequencing refines stratification and therapy of patients with clear cell renal cell carcinoma
Source: Nat Commun. 2024 Jul 15;15:5935. doi: 10.1038/s41467-024-49692-1 (PMC11250826; doi:10.1038/s41467-024-49692-1)
Supplement: Supplementary file 4 — Supplementary Data 1-25 [file 41467_2024_49692_MOESM4_ESM.xlsx]

## Sheet: Supp. Data 1
Supplementary Data 1: Clinical characteristics of tested clear cell renal cell carcinoma subgroups.
DCB: Defined clinical benefit; NCB: no clinical benefit
Subtype	Sample Size	Sex		Median Age of Sampling	Tumour Stage					Tumour Grade					Median Tumour Size	All Cause Deaths		ccRCC Causal Deaths		Recurrence of Primary Tumour (for 202 patients)		Median Purity	Median Ploidy	Necrosis			Sarcamatoid			Immunotherapy Cllinical Benefit
		Male	Female		1	2	3	4	NA	1	2	3	4	NA		Yes	No	Yes	No	Yes	No			Yes	No	NA	Yes	No	NA	DCB	NCB
Full Data	778	493	285	63	250	66	259	54	149	33	267	341	130	7	55	105	673	61	717	NA	NA	0.5025	1.9834	87	101	590	22	166	590	NA	NA
Survival Analysis (Overall Survival)	605	383	222	63	247	65	240	53	0	30	210	258	107	0	57	94	511	53	552	NA	NA	0.4974	1.9823	77	90	438	18	149	438	NA	NA
Survival Analysis (Progression Free Survival)	167	115	52	64	9	14	118	26	0	2	42	74	49	0	75	NA	NA	NA	NA	69	98	0.52	1.9919	77	90	0	17	148	2	NA	NA
Logistic Regression (Immune Escape and Neoantigens) Data	625	397	228	62	248	66	257	54	0	30	208	273	114	0	58	NA	NA	NA	NA	NA	NA	0.5025	1.9834	86	101	438	22	166	437	NA	NA
Immunotherapy Success Regression Data	37	28	9	61	0	5	17	15	0	1	2	13	21	0	86	NA	NA	NA	NA	NA	NA	0.502	1.9963	28	6	3	7	27	3	21	16

## Sheet: Supp. Data 2
Supplementary Data 2: Mutational profile of clear cell renal cell carcinoma cohort.
SNV: Single Nucleotide Variant; CNV: Copy Number Variant; CNA: Copy Number Alteration; WGD: Whole Genome Duplication; SV: Structural Variant
Mutation Type	Total	Median	Median Rate (Per MB)	Range
Mutations	4967043	5791	2.0681	946 - 171100
Coding Mutations	66019	78	2.3248	14-1810
Non-Coding Mutations	4901024	5724	1.8746	931-169290
SNV Mutations	4267943	5060	1.6391	838-103884
Indel Mutations	699100	728	0.23566	108-67216
CNV Count	8584	8	NA	0-150
CNA Proportion	NA	0.15262	NA	0% - 100%
WGD Proportion	0.166	NA	NA	NA
SV Count	11172	9	NA	0 - 265

## Sheet: Supp. Data 3
Supplementary Data 3: Germline mutations present in clear cell renal cell carcinoma cohort.
SNP: Single Nucleotide Polymorphism; CSG:
Sample	HGVS	SNP	Gene	CSG
ccRCC_763	ENST00000234420.9:c.3259_3260insT	rs587779258	MSH6	Other
ccRCC_763	ENST00000234420.9:c.3261del	rs267608078	MSH6	Other
ccRCC_377	ENST00000256474.2:c.233A>G	rs5030804	VHL	RCC
ccRCC_685	ENST00000259008.6:c.2392C>T	rs137852986	BRIP1	Other
ccRCC_748	ENST00000261584.8:c.3113G>A	rs180177132	PALB2	Other
ccRCC_14	ENST00000264932.11:c.91C>T	rs142441643	SDHA	RCC
ccRCC_586	ENST00000264932.11:c.91C>T	rs142441643	SDHA	RCC
ccRCC_649	ENST00000264932.11:c.91C>T	rs142441643	SDHA	RCC
ccRCC_443	ENST00000265849.12:c.1778del	rs766389591	PMS2	Other
ccRCC_405	ENST00000265849.12:c.1A>G	rs587779333	PMS2	Other
ccRCC_472	ENST00000267430.10:c.1972C>T	rs368728266	FANCM	Other
ccRCC_580	ENST00000267430.10:c.5101C>T	rs147021911	FANCM	Other
ccRCC_44	ENST00000267430.10:c.5101C>T	rs147021911	FANCM	Other
ccRCC_558	ENST00000278616.8:c.8147T>C	rs587782652	ATM	Other
ccRCC_726	ENST00000366560.3:c.1127A>C	rs200796606	FH	RCC
ccRCC_615	ENST00000380152.7:c.9253dup	rs80359752	BRCA2	Other
ccRCC_406	ENST00000382580.6:c.1229del	rs555607708	CHEK2	RCC
ccRCC_200	ENST00000382580.6:c.1229del	rs555607708	CHEK2	RCC
ccRCC_20	ENST00000382580.6:c.1229del	rs555607708	CHEK2	RCC
ccRCC_587	ENST00000382580.6:c.1229del	rs555607708	CHEK2	RCC
ccRCC_48	ENST00000382580.6:c.1229del	rs555607708	CHEK2	RCC
ccRCC_82	ENST00000382580.6:c.1229del	rs555607708	CHEK2	RCC
ccRCC_637	ENST00000382580.6:c.1229del	rs555607708	CHEK2	RCC
ccRCC_557	ENST00000382580.6:c.1229del	rs555607708	CHEK2	RCC
ccRCC_763	ENST00000382580.6:c.1229del	rs555607708	CHEK2	RCC
ccRCC_300	ENST00000382580.6:c.1229del	rs555607708	CHEK2	RCC
ccRCC_179	ENST00000382580.6:c.1229del	rs555607708	CHEK2	RCC
ccRCC_359	ENST00000382580.6:c.1229del	rs555607708	CHEK2	RCC
ccRCC_743	ENST00000382580.6:c.1229del	rs555607708	CHEK2	RCC
ccRCC_572	ENST00000382580.6:c.1392del	rs587780174	CHEK2	RCC
ccRCC_123	ENST00000382580.6:c.1392del	rs587780174	CHEK2	RCC
ccRCC_118	ENST00000382580.6:c.478A>G	rs28909982	CHEK2	RCC
ccRCC_141	ENST00000382580.6:c.720del	rs587782245	CHEK2	RCC

## Sheet: Supp. Data 4
Supplementary Data 4: Summary of coding driver genes for clear cell renal cell carcinoma.
Coding drivers selected from IntOGen and post-filtering pipeline (see Supplementary Methods).
Non-synonymous mutations were classified by Ensembl Variant Effect Predictor.
Known ccRCC and pancancer drivers determined using Intogen, novel driver status determined by mutational frequency in other cohorts.
Predicted role is given by a function of the dN/dS ratio (see Supplementary Methods).
ccRCC; clear cell renal cell carcinoma; CNA; Copy Number AlterationLof: Loss of function; Act: Actionability; TCGA: The Cancer Genome Atlas.
Drivers	Known ccRCC Driver	Known Pancancer Driver	Novel Driver	Q-value	Tier	Selection Type	Established Role	Cohort Predicted Role	CancerMine Count	CancerMine Cohort-Specific Count	Cohort with nonsynonymous mutations (%)	Sub-Cohort with nonsynonymous mutation with relevant CNA (%)	Total Nonsynonymous Mutations	Total Number of OncoKB Gain/Less of Function Mutations	Nonsynonymous TCGA Prevalence (%)	Nonsynonymous TracerX Primary (38 Patient) Clonal/Subclonal Prevalence (%)	Median CRISPR knockout cell fitness effect	Log2fold Change in Gene Expression	Functional Evidence	Possible Pathway
ABL1	FALSE	TRUE	TRUE	3.33e-10	1	PASS	Act	LoF	846	0	1.3	0	10	0	0.3	NA	0.097416	0.0249422	TRUE	ABL1/RAS/RAF/MAPK/ERK;ABL1/PI3K/AKT/MTOR;ABL1/JAK2;Fusion with BCR, with pathways based on fusion
ARID1A	TRUE	TRUE	FALSE	8.59e-27	1	PASS	LoF	LoF	56	1	4.9	15.8	38	28	2.7	NA	-0.169424	-0.16288	TRUE	Chromatine Modifier; Switch/sucrose (SWI/SNF) chromatin remodling/BAF complex
ARID2	FALSE	TRUE	TRUE	1.29e-10	1	PASS	LoF	LoF	15	0	2.2	11.8	23	20	0.6	NA	-0.21095	0.242964	FALSE	Chromatine Modifier; Switch/sucrose (SWI/SNF) chromatin remodling/BAF complex
BAP1	TRUE	TRUE	FALSE	1.4e-30	1	PASS	LoF	LoF	46	12	11.8	100	94	69	11.4	26.3	-0.381605	0.456416	FALSE	Chromatine-Modifier; Polycomb Repressive Deubiquitinase Complex
BRD3	FALSE	FALSE	TRUE	0.282	2	PASS	Act	Act	2	0	0.3	0	2	NA	0.3	NA	0.0837358	-0.273364	FALSE	Part of BET family, being epigenetic readers and control expression of multiple genes. Might have some synergy with PI3K/AKT pathway
CUL3	FALSE	TRUE	TRUE	6.42e-11	1	PASS	LoF	LoF	3	0	2.1	37.5	18	3	0.8	NA	-0.567933	-0.328912	TRUE	CUL3/NRF2 pathway; CUL3 and NRF2 Mutations Confer an NRF2 Activation Phenotype shown in a sporadic Form of Papillary Renal Cell Carcinoma
DCTN1	FALSE	FALSE	FALSE	0.0225	2	PASS	NA	Act	0	0	0.5	0	5	NA	1	NA	-0.303525	0.312964	FALSE	Cancer Role is Unknown
ELOC	TRUE	FALSE	FALSE	0.000459	3	LITERATURE	NA	Act	0	0	0.9	0	8	4	1.3	NA	-1.15319	0.100744	FALSE	VHL protein binds to to Elongins B and C, which inhibits transcription elongation
EZR	FALSE	FALSE	TRUE	0.00394	2	PASS	NA	Act	7	0	0.8	16.7	6	NA	0.2	NA	0.0348159	0.438043	TRUE	AKT/EZR/p53; EZR Promotes AKT too
FBXW7	FALSE	TRUE	TRUE	2.63e-05	2	PASS	LoF	LoF	51	0	0.8	16.7	8	2	0.3	NA	-0.0547489	0.450295	FALSE	p53/FBXW7; FBXW7-Cell-Cycle-Arrest; Notching signaling; MY C related
GPHN	FALSE	FALSE	TRUE	0.0509	2	PASS	LoF	LoF	0	0	0.4	33.3	3	NA	0.6	NA	0.092477	-0.868853	FALSE	Cancer role is unknown
HIF1A	FALSE	FALSE	FALSE	0.0359	2	PASS	NA	LoF	12	5	1.3	27.3	10	0	1.4	NA	0.255942	-0.621651	FALSE	mTOR/HIF1A; ERK/HIF1A; VHL/HIF1A; Hypoxia
KDM5C	TRUE	TRUE	FALSE	1.76e-23	1	PASS	LoF	LoF	20	6	8.2	9.2	69	49	6.4	26.3	-0.0703445	0.310135	FALSE	Chromatine-Modifier; Histone Demethylases
KMT2C	TRUE	TRUE	FALSE	2.39e-06	2	PASS	NA	LoF	21	1	3.9	3	32	14	3.5	NA	-0.115599	0.0495927	FALSE	Chromatine-Modifier; Histone methyltransferases
MGA	FALSE	TRUE	FALSE	4.18e-05	1	PASS	LoF	LoF	1	0	2.7	9.1	21	14	1.6	NA	-0.253206	-0.161866	TRUE	MGA loss induces pro-growth effect in human colon organoids; RNA and ribosome processing; MYC related
MTOR	TRUE	TRUE	FALSE	2.53e-24	1	PASS	Act	Act	74	3	5.4	0	45	23	7.6	23.7	-1.2838	-0.769943	FALSE	PI3K/AKT/MTOR
MYO5A	FALSE	TRUE	TRUE	0.102	2	PASS	NA	LoF	0	0	0.8	0	6	NA	0.5	NA	0.0367523	0.0855362	FALSE	Cancer Role is Unknown
NBEA	FALSE	TRUE	FALSE	0.00131	2	PASS	NA	Act	0	0	2.2	0	17	NA	1	NA	-0.000544072	-0.183757	FALSE	Cancer Role is Unknown
NIPBL	FALSE	TRUE	FALSE	1.12e-11	3	LITERATURE	NA	LoF	0	0	3.1	8	24	NA	1.4	NA	-0.23784	0.29636	FALSE	Encodes a regulator of the sister chromatid cohesian complex
PARD6B	FALSE	FALSE	TRUE	5.91e-09	1	LITERATURE	NA	LoF	0	0	1.5	0	12	NA	0.8	NA	-0.778769	-0.689428	TRUE	Rho GTPases pathway
PBRM1	TRUE	TRUE	FALSE	1.04e-34	1	PASS	LoF	LoF	32	19	49.9	100	416	339	36.1	44.7	-0.159742	-0.453646	TRUE	Chromatine Modifier; Switch/sucrose (SWI/SNF) chromatin remodling/BAF complex
PDGFRB	FALSE	TRUE	TRUE	0.000653	1	PASS	NA	LoF	12	0	0.6	0	5	0	0.5	NA	-0.184298	1.01405	FALSE	PDGFRB/RAS/RAF/MEK/ERK;PDGFRB/PI3K/AKT/MTOR; HIFalpha-transcription-induced; Receptor Gene
PIK3CA	TRUE	TRUE	FALSE	6.26e-07	1	PASS	Act	Act	173	0	2.2	0	17	13	2.4	13.2	-0.291734	-0.0735902	FALSE	PI3K/AKT/MTOR
PRPF8	FALSE	FALSE	FALSE	1.29e-08	1	LITERATURE	Act	Act	0	0	2.3	0	18	NA	1.9	NA	-2.27633	0.469637	FALSE	Mediates Spliecosomal Proteins
PTEN	TRUE	TRUE	FALSE	6.08e-31	1	PASS	LoF	LoF	730	5	4.4	61.8	37	32	3.7	7.9	0.420891	0.274763	FALSE	PTEN/AKT/MTOR
RPL22	FALSE	TRUE	TRUE	0.00529	2	PASS	Act	Act	5	0	1.3	0	11	NA	0.3	NA	-0.533621	0.417475	FALSE	RPL22/p53 for T-Cell and B-Cell, may not be true for other cells
SACS	FALSE	FALSE	FALSE	0.00178	3	LITERATURE	NA	Act	0	0	3.6	0	29	NA	1.3	NA	-0.204841	1.49084	FALSE	Cancer Role is Unknown
SETD2	TRUE	TRUE	FALSE	2.99e-33	1	PASS	LoF	LoF	41	27	17.7	99.3	145	113	15.6	39.5	-0.240141	-0.664493	TRUE	Chromatine Modifier; Histone methyltransferases
SMARCA4	TRUE	TRUE	FALSE	1.72e-05	2	PASS	LoF	LoF	33	0	2.3	10.5	20	10	2.4	NA	-0.189546	-0.332323	TRUE	Chromatine Modifier; Switch/sucrose (SWI/SNF) chromatin remodling/BAF complex
STAG2	TRUE	TRUE	FALSE	0.0338	2	PASS	LoF	ambiguous	7	0	1.9	12.5	15	7	1.6	NA	-0.207412	-0.182929	TRUE	Required for cohesian at centromeres; Cohesian Complex
TET1	FALSE	TRUE	TRUE	0.000113	2	PASS	NA	LoF	45	0	1.5	16.7	12	4	0.6	NA	-0.0977905	-0.0614005	TRUE	TET1-2/DKK/WNT-Pathway;Inhibits Wnt;Inhibits TGF-Beta
TET2	TRUE	TRUE	FALSE	6.86e-15	1	PASS	LoF	LoF	32	0	3.7	26.7	31	22	2.1	NA	0.12759	0.229617	FALSE	TET1-2/DKK/WNT-Pathway;Inhibits Wnt;Inhibits TGF-Beta
TP53	TRUE	TRUE	FALSE	2.52e-24	1	PASS	LoF	Act	1242	4	3.9	60	33	30	3.4	13.2	0.891593	0.68281	FALSE	TP53-p21;TP53-FBXW7;HIF1A-Induced
TRIP11	FALSE	TRUE	FALSE	0.19	2	PASS	NA	Act	0	0	1.2	0	10	NA	1.1	NA	-0.156145	-0.709718	FALSE	T3 pathway in RCC; Hypoxia
TRRAP	TRUE	TRUE	FALSE	0.00377	2	PASS	ambiguous	Act	1	0	3	16	25	NA	1.4	NA	-0.900964	0.12055	FALSE	Chromatine-Modifier; Histone Acetyltransferases
TSC1	TRUE	TRUE	TRUE	1.29e-07	1	PASS	LoF	LoF	7	2	2.4	52.4	21	9	0.6	15.8	0.312031	-0.0603238	FALSE	AKT/TSC1/mTOR; HIF1A-Induced Via REDD1
VHL	TRUE	TRUE	FALSE	2.2e-46	1	PASS	LoF	LoF	211	173	80.2	100	661	580	47.7	81.6	-0.0978404	-0.498106	TRUE	VHL/HIF1A
ZNF800	FALSE	FALSE	FALSE	2.44e-09	1	LITERATURE	NA	LoF	0	0	2.1	6.3	16	NA	1.6	NA	0.0438094	0.309464	FALSE	Cancer Role is Unknown

## Sheet: Supp. Data 5
Supplementary Data 5: Driver gene co-occurrence analysis.
Mutual exclusivity and co-occurrence was based on two-sided Fishers Exact Test
Q-values refer to multiple test correction (Benjamini-Hochberg)
Relationship	Gene 1	Gene 1 Carrier Count	Gene 2	Gene 2 Carrier Count	Co-Occurrence Count	Fishers Exact Test Odds Ratio	P-Value	Q-Value
Mutually Exclusive	BAP1	92	PBRM1	388	12	0.123976	6.20889e-15	4.36485e-12
Mutually Exclusive	ELOC	7	VHL	624	0	0	1.0653e-05	0.00187226
Mutually Exclusive	ARID2	17	PBRM1	388	1	0.06053	0.000239214	0.0363355
Mutually Exclusive	BAP1	92	SETD2	138	5	0.239246	0.000416966	0.0488545
Co-Occurrence	PBRM1	388	SETD2	138	98	2.95284	3.76983e-08	1.32509e-05
Co-Occurrence	ARID2	17	ELOC	7	4	74.7524	5.28029e-06	0.00123735

## Sheet: Supp. Data 6
Supplementary Data 6: Summary of non-coding driver regions for clear cell renal cell carcinoma.
Non-Coding drivers (Browns Q-value < 0.001) and pass quality control (see Supplementary Methods).
Recurrent mutations are mutations that appear in 3 or more individuals within the cohort.
SNV; Single Nucleotide Variant
Drivers	Type	Browns Method Q-value	OncodriveFML Q-value	ActiveDriveWGS Q-Value	NBR Q-Value	Total SNVs	Total Indels	Recurrent Mutations	Recurrent Mutations Count	Patients Num (>2)	Mutation Num (>2)	Two Methods (Q < 0.001)	Nominated Regions
BANP	3'UTR	3.15477e-10	0.0214375	5.73559e-14	0.551862	1	20	16:88077201G>GCCC	20	TRUE	TRUE	FALSE	FALSE
FBXL4	5'UTR	0.000573402	0.908121	0.00141287	0.044265	9	0	NA	NA	TRUE	TRUE	FALSE	FALSE
TERT	5'UTR	7.50629e-20	0.174616	7.43502e-53	0	34	0	5:1295018C>T; 5:1295032G>C; 5:1295046T>G	16;8;8	TRUE	TRUE	TRUE	TRUE
WDR74	5'UTR	0.000573402	0.834324	0.00139121	0.07505	9	0	NA	NA	TRUE	TRUE	FALSE	FALSE
FANK1	Core Promoters	0.0001218	0.99988	0.00507917	6.15923e-05	13	0	NA	NA	TRUE	TRUE	FALSE	FALSE
TERT	Core Promoters	3.11969e-15	0.923709	3.27909e-88	1.07025e-11	47	0	5:1295032G>C; 5:1295046T>G; 5:1295113G>A; 5:1295135G>A	8;8;22;4	TRUE	TRUE	TRUE	TRUE
USP17L18	Core Promoters	0.000249671	0.99988	4.57589e-05	3.80927e+92	6	0	NA	NA	TRUE	TRUE	FALSE	FALSE
WDR74	Core Promoters	5.32266e-05	0.745004	0.000615832	0.00488447	4	0	NA	NA	TRUE	TRUE	FALSE	FALSE
ADGRL3	Distal Promoters	3.8454e-05	0.820744	0.105141	1.95073e-06	21	1	NA	NA	TRUE	TRUE	FALSE	FALSE
BCAT2	Distal Promoters	1.14371e-07	0.635802	8.51904e-06	4.52727e-05	16	2	NA	NA	TRUE	TRUE	TRUE	TRUE
BRD2	Distal Promoters	4.1419e-07	0.90318	3.981e-05	4.68816e-06	11	0	NA	NA	TRUE	TRUE	TRUE	TRUE
CCDC107	Distal Promoters	3.03978e-12	0.99998	1.45468e-13	1.82407e-06	21	8	9:35658040A>G	11	TRUE	TRUE	TRUE	TRUE
COX14	Distal Promoters	0.000211952	0.619894	0.00748219	0.00718871	13	1	NA	NA	TRUE	TRUE	FALSE	FALSE
FAM90A10P	Distal Promoters	1.09284e-13	0.990506	1.60503e-18	1.09133e-08	24	0	8:7768030G>A; 8:7768133C>G; 8:7768443C>T	3;3;3	TRUE	TRUE	TRUE	TRUE
FANK1	Distal Promoters	5.84728e-11	0.928216	1.38924e-06	3.03086e-10	30	0	10:125896023G>A	3	TRUE	TRUE	TRUE	TRUE
LINGO4	Distal Promoters	8.83072e-07	0.691894	0.000145722	4.52447e-05	16	0	NA	NA	TRUE	TRUE	TRUE	TRUE
LTA4H	Distal Promoters	0.000878848	0.763137	0.0148887	0.00478848	13	0	NA	NA	TRUE	TRUE	FALSE	FALSE
PRAMEF9	Distal Promoters	0.000211952	0.691894	1.24973e-05	0.0619075	10	0	NA	NA	TRUE	TRUE	FALSE	FALSE
RSU1	Distal Promoters	1.04929e-05	0.883234	0.000548202	5.85184e-05	17	2	NA	NA	TRUE	TRUE	TRUE	TRUE
TAF11L6	Distal Promoters	1.18098e-06	0.895156	0.00170639	1.11064e-06	46	2	5:17526912C>T; 5:1727127C>G; 5:17527131T>G	3;5;4	TRUE	TRUE	FALSE	FALSE
TERT	Distal Promoters	9.1184e-18	0.00437844	2.59742e-11	3.03086e-10	38	0	5:1295113G>A; 5:1295135G>A	22;4	TRUE	TRUE	TRUE	TRUE
USP17L18	Distal Promoters	1.618e-08	0.823593	7.53135e-11	0.0162186	13	0	NA	NA	TRUE	TRUE	FALSE	FALSE
CRIP3	Noncanonical Splice Sites	1.60676e-05	0.912042	1.19319e-06	0.53029	8	4	6:43306133CAGAG>C	3	TRUE	TRUE	FALSE	FALSE
GOLIM4	Noncanonical Splice Sites	1.04888e-08	0.999596	2.22229e-11	0.562897	1	19	3:168037025A>AATCTATGAATGCCCATTCATAGATGGGCATTTGGGTAC	17	TRUE	TRUE	FALSE	FALSE
MA0B	Noncanonical Splice Sites	0.000674163	0.979922	0.0530609	0.378214	8	0	NA	NA	TRUE	TRUE	FALSE	FALSE
PBRM1	Noncanonical Splice Sites	3.68742e-09	0.108905	1.00283e-06	0.455469	9	7	NA	NA	TRUE	TRUE	FALSE	FALSE
VHL	Noncanonical Splice Sites	3.01242e-05	0.00241485	0.0978383	0.543962	3	5	NA	NA	TRUE	TRUE	FALSE	FALSE
MALAT1	LincRNAs	7.93966e-09	0.862375	1.24038e-11	0.104589	47	15	11:65429352CTGT>C; 11:65429186CTGT>C	4;3	TRUE	TRUE	FALSE	FALSE
NEAT1	LincRNAs	1.61833e-11	0.637931	1.01169e-48	0.00664511	148	91	NA	NA	TRUE	TRUE	FALSE	FALSE

## Sheet: Supp. Data 7
Supplementary Data 7: Summary of actionability of driver genes
Treatments for non-solid tumours were ignored
Driver Gene	Mutation Specific	Cancer	OncoKB Actionability	COSMIC Actionability	OncoKB Oncogenic Annotated Total Carriers	COSMIC Total Carriers	OncoKB Oncogenic Annotated Unique Mutations	COSMIC Unique Mutations (Ensembl Annotated)	OncoKB Annotated Treatments	COSMIC Annotated Treatments
ABL1	Oncogenic mutations	Solid tumours	NA	3	0	10	0	10	NA	Dasatinib; Nilotinib
ARID1A	Oncogenic mutations	Solid tumours	NA	3	28	38	27	37	PLX2853;Tazemetostat	Berzosertib; Capivasertib + Olaparib; Niraparib; Pamiparib + Tislelizumab
ARID1A	Oncogenic mutations	Cholangiocarcinoma	NA	3	28	38	27	37	NA	Olaparib
ARID1A	Oncogenic mutations	Melanoma	NA	3	28	38	27	37	NA	Olaparib + Pembrolizumab
ARID2	Oncogenic mutations	Melanoma	NA	3	16	17	21	23	NA	Olaparib + Pembrolizumab
BAP1	Oncogenic mutations	Solid tumours	NA	3	70	92	69	91	NA	Niraparib
BAP1	Oncogenic mutations	Melanoma	NA	3	70	92	69	91	NA	Olaparib + Pembrolizumab
BAP1	Oncogenic mutations	Pancreatic adenocarcinoma	NA	3	70	92	69	91	NA	Olaparib + Pembrolizumab
BAP1	Oncogenic mutations	Invasive ductal carcinoma; Invasive lobular carcinoma	NA	3	70	92	69	91	NA	HX008 + Niraparib
FBXW7	Oncogenic mutations	Solid tumours	NA	3	2	6	2	8	NA	Berzosertib; Prexasertib; Tegavivint; Temsirolimus
MTOR	Oncogenic mutations	Solid tumours	4	3	23	42	18	38	Everolimus;Temsirolimus	Everolimus; Samotolisib; Sapanisertib; Temsirolimus
MTOR	Oncogenic mutations	Non-small cell lung cancer; Large cell lung carcinoma; Lung squamous cell carcinoma; Lung adenocarcinoma;	NA	3	23	42	18	38	NA	Vistusertib
PDGFRB	Oncogenic mutations	Solid tumours	NA	3	0	5	0	5	NA	Sorafenib;Pazopanib;Dovitinib;Nilotinib;Sunitinib
PDGFRB	Oncogenic mutations	Cholangiocarcinoma	NA	3	0	5	0	5	NA	Sunitinib
PDGFRB	Oncogenic mutations	Glioblastoma Multiforme	NA	3	0	5	0	5	NA	Anlotinib
PDGFRB	Oncogenic mutations	Non-Small Cell Lung Cancer;Large Cell Lung Carcinoma;Lung Squamous Cell Carcinoma;Lung Adenocarcinoma;Sarcomatoid Carcinoma of the Lung;Lung Adenocarcinoma In Situ	NA	3	0	5	0	5	NA	Sunitinib; Erlotinib + Sunitinib; Nintedanib
PDGFRB	Oncogenic mutations	Merkel Cell Carcinoma	NA	3	0	5	0	5	NA	Imatinib
PIK3CA	E542K;E545K;H1047L;H1047R;Q546R	Breast cancer	1	NA	7	7	5	5	Alpelisib + Fulvestrant
PIK3CA	Oncogenic mutations	Breast Invasive Ductal Carcinoma;Breast Invasive Lobular Carcinoma	NA	1	13	17	10	14	NA	Alpelisib + Fulvestrant;Buparlisib + Fulvestrant;CYH33 + Letrozole + Palbociclib;CYH33 + Fulvestrant + Palbociclib;CYH33 + Fulvestrant;Ipatasertib + Pertuzumab + Trastuzumab;Avelumab + Palbociclib;Fulvestrant + MEN1611 + Trastuzumab;MEN1611 + Trastuzumab;Paclitaxel + Sapanisertib;Palbociclib + Pictilisib;Alpelisib + Elgemtumab + Trastuzumab;Alpelisib + Trastuzumab-emtansine;Anastrozole + Fulvestr…
PIK3CA	Oncogenic mutations (Except E542K;E545K;H1047L;H1047R;Q546R)	Breast cancer	2	NA	6	11	5	9	Alpelisib + Fulvestrant	NA
PIK3CA	Oncogenic mutations	Solid tumours	NA	3	13	17	10	14	NA	TVB2640;Prexasertib + Samotolisib;ARQ751 + Paclitaxel;ARQ751 + Fulvestrant;ARQ751;CYH33 + Olaparib;Paxalisib + Radiotherapy;Alpelisib + Binimetinib;Copanlisib;Copanlisib + Ipilimumab + Nivolumab;Copanlisib + Nivolumab;Canagliflozin + Serabelisib;Capivasertib + Olaparib;Temsirolimus;Everolimus;Taselisib;MK2206;GDC-0077
PIK3CA	Oncogenic mutations	Melenoma	NA	3	13	17	10	14	NA	Alpelisib + Infigratinib
PIK3CA	Oncogenic mutations	Osteosarcoma	NA	3	13	17	10	14	NA	TQB3525
PIK3CA	Oncogenic mutations	Anaplastic Oligodendroglioma	NA	3	13	17	10	14	NA	Palbociclib + Taselisib
PIK3CA	Oncogenic mutations	Cervical Adenocarcinoma	NA	3	13	17	10	14	NA	Capivasertib;Alpelisib;TQB3525
PIK3CA	Oncogenic mutations	Endometrial Carcinoma;Uterine Serous Carcinoma/Uterine Papillary Serous Carcinoma	NA	3	13	17	10	14	NA	Capivasertib;Anastrozole + Miransertib;Miransertib + Paclitaxel;Carboplatin + Miransertib + Paclitaxel;Alpelisib;MK2206;Copanlisib + Ketogenic Diet;Atezolizumab + Ipatasertib;TQB3525;Temsirolimus;Everolimus + Letrozole;Carboplatin + Metformin + Paclitaxel
PIK3CA	Oncogenic mutations	Colorectal Adenocarcinoma	NA	3	13	17	10	14	NA	Palbociclib + Taselisib;Fluorouracil + Midostaurin + Radiotherapy;Alpelisib + Infigratinib;TVB2640;Alpelisib;FOLFOX + Panitumumab;Alpelisib + Capecitabine;MEN1611 + Trastuzumab;FOLFIRI + Panitumumab;Irinotecan + Panitumumab;Folfirinox + Panitumumab;Capecitabine + Telaglenastat;Cabozantinib;MK2206;Aspirin
PIK3CA	Oncogenic mutations	Non-Small Cell Lung Cancer;Large Cell Lung Carcinoma;Lung Squamous Cell Carcinoma;Lung Adenocarcinoma;Sarcomatoid Carcinoma of the Lung;Lung Adenocarcinoma In Situ	NA	3	13	17	10	14	NA	Crizotinib + Dacomitinib;Alpelisib;Bevacizumab + Carboplatin + Paclitaxel + Pictilisib;Carboplatin + Paclitaxel + Pictilisib
PIK3CA	Oncogenic mutations	Ovarian Epithelial Tumor	NA	3	13	17	10	14	NA	Capivasertib;Bimirasilib;Alpelisib + Ganitumumab;TQB3525
PIK3CA	Oncogenic mutations	Prostate Adenocarcinoma	NA	3	13	17	10	14	NA	Everolimus
PIK3CA	Oncogenic mutations	Stomach adenocarcinoma	NA	3	13	17	10	14	NA	Alpelisib + Luminespib;Alpelisib + Paclitaxel
PIK3CA	Oncogenic mutations	Head and Neck Squamous Cell Carcinoma	NA	3	13	17	10	14	NA	Alpelisib + Cisplatin;Alpelisib + Infigratinib;Cetuximab + Ficlatuzumab;Alpelisib + Tipifarnib;Cetuximab + Sonolisib;Cetuximab + Copanlisib;Alpelisib;Panitumumab
PIK3CA	Oncogenic mutations	Bladder Urothelial Carcinoma	NA	3	13	17	10	14	NA	Buparlisib
PIK3CA	E542K	Solid Tumours	NA	3	2	2	1	1	NA	TAS-117
PIK3CA	E542K	Bladder Urothelial Carcinoma	NA	3	2	2	1	1	NA	Buparlisib
PIK3CA	E545K	Solid Tumours	NA	3	1	1	1	1	NA	TAS-117
PIK3CA	E545K	Head and Neck Squamous Cell Carcinoma	NA	3	1	1	1	1	NA	Buparlisib
PIK3CA	Q546R	Solid Tumours	NA	3	1	1	1	1	NA	TAS-117
PIK3CA	H1047R	Solid Tumours	NA	3	2	2	1	1	NA	TAS-117
PIK3CA	H1047R	Breast Invasive Ductal Carcinoma;Breast Invasive Lobular Carcinoma	NA	3	2	2	1	1	NA	Palbociclib + Taselisib
PIK3CA	H1047R	Bladder Urothelial Carcinoma	NA	3	2	2	1	1	NA	Buparlisib
PIK3CA	H1047R	Uterine Serous Carcinoma/Uterine Papillary Serous Carcinoma	NA	3	2	2	1	1	NA	Bevacizumab + Osimertinib
PIK3CA	N345K,E542K,E545,Q546,H1047	Endometrial Carcinoma;Uterine Serous Carcinoma/Uterine Papillary Serous Carcinoma	NA	3	9	9	6	6	NA	Copanlisib
PIK3CA	Oncogenic mutations	Solid tumours	4	NA	13	17	10	14	RLY-2608	NA
PIK3CA	Oncogenic mutations	Breast cancer	4	NA	13	17	10	14	RLY-2608+Fulvestrant	NA
PIK3CA	H1047R	Solid tumours (except CRC)	4	NA	2	2	1	1	LOXO-783	NA
PIK3CA	H1047R	Breast cancer	4	NA	2	2	1	1	LOXO-783 + Fulvestrant;LOXO-783 + Fulvestrant + Abemaciclib;LOXO-783 + LY3484356;LOXO-783 + LY3484356 + Abemaciclib;LOXO-783 + Aromatase Inhibition Therapy + Abemaciclib;LOXO-783 + Paclitaxel
PIK3CA	E545K	Cervical adenocarcinoma	NA	4	1	1	1	1	NA	Capivasertib
PTEN	Oncogenic mutations	Solid tumours	4	3	29	34	32	37	GSK2636771;AZD8186	TAS0612;Leflunomide;ARQ751 + Paclitaxel;ARQ751 + Fulvestrant;ARQ751;ASN003;Copanlisib;TAS-117;Ipatasertib;Copanlisib + Ipilimumab + Nivolumab;Copanlisib + Nivolumab;Capivasertib + Olaparib;Niraparib;Temsirolimus;GSK2636771;Everolimus;MK2206
PTEN	Oncogenic mutations	Gastrointestinal Neuroendocrine Tumors;Cervical Neuroendocrine Tumor;Gastrointestinal Neuroendocrine Tumors of the Esophagus/Stomach;Renal Neuroendocrine Tumor;Lung Neuroendocrine Tumor;Pancreatic Neuroendocrine Carcinoma;Pancreatic Neuroendocrine Tumor;Prostate Neuroendocrine Carcinoma;Thymic Neuroendocrine Tumor	NA	3	29	34	32	37	NA	Everolimus
PTEN	Oncogenic mutations	Melanoma	NA	3	29	34	32	37	NA	Pembrolizumab
PTEN	Oncogenic mutations	Cholangiocarcinoma	NA	3	29	34	32	37	NA	Olaparib
PTEN	Oncogenic mutations	Osteosarcoma	NA	3	29	34	32	37	NA	TQB3525
PTEN	Oncogenic mutations	Breast Invasive Ductal Carcinoma; Breast Invasive Lobular Carcinoma	NA	3	29	34	32	37	NA	Cyclophosphamide + Epirubicin hydrochloride + Lapatinib + Paclitaxel;Avelumab + Palbociclib;CYH33 + Letrozole + Palbociclib;CYH33 + Fulvestrant + Palbociclib;CYH33 + Fulvestrant;Ipatasertib + Pertuzumab + Trastuzumab;Capecitabine;Fulvestrant + Ipatasertib + Palbociclib;Alpelisib + Nab-paclitaxel;Copanlisib + Eribulin;Copanlisib + Pertuzumab + Trastuzumab;Abemaciclib + Copanlisib + Fulvestrant;HX0…
PTEN	Oncogenic mutations	Glioma, NOS;Astrocytoma;Oligodendroglioma;Anaplastic Oligodendroglioma;Glioblastoma Multiforme	NA	3	29	34	32	37	NA	Talazoparib
PTEN	Oncogenic mutations	Glioblastoma Multiforme	NA	3	29	34	32	37	NA	Sirolimus;Buparlisib + Capmatinib
PTEN	Oncogenic mutations	Colorectal Adenocarcinoma	NA	3	29	34	32	37	NA	Fluorouracil + Midostaurin + Radiotherapy;MK2206
PTEN	Oncogenic mutations	Ovarian Epithelial Tumor	NA	3	29	34	32	37	NA	Afuresertib + Paclitaxel
PTEN	Oncogenic mutations	Pancreatic Adenocarcinoma	NA	3	29	34	32	37	NA	MK2206
PTEN	Oncogenic mutations	Prostate Adenocarcinoma	NA	3	29	34	32	37	NA	GSK2636771;Androgen Deprivation Therapy + Darolutamide + Ipatasertib;Abiraterone acetate + Capivasertib
PTEN	Oncogenic mutations	Sarcoma, NOS;Lymphoid Neoplasm;Myxofibrosarcoma;Osteosarcoma;Liposarcoma; Bladder Urothelial Carcinoma	NA	3	29	34	32	37	NA	Sapanisertib
PTEN	Oncogenic mutations	Stomach adenocarcinoma	NA	3	29	34	32	37	NA	Alpelisib + Paclitaxel
PTEN	Oncogenic mutations	Head and Neck Squamous Cell Carcinoma	NA	3	29	34	32	37	NA	Panitumumab;Cetuximab + Copanlisib;Alpelisib
PTEN	Oncogenic mutations	Endometrial Carcinoma; Uterine Serous Carcinoma/Uterine Papillary Serous Carcinoma	NA	4	29	34	32	37	NA	Olaparib;Samotolisib;Pilaralisib;Copanlisib + Ketogenic Diet;Atezolizumab + Ipatasertib;Temsirolimus;Everolimus;Everolimus + Letrozole
VHL	Oncogenic mutations	Solid tumours	NA	3	548	624	366	445	NA	Sunitinib

## Sheet: Supp. Data 8
Supplementary Data 8: Summary of recurrent arm level copy number alterations.
Recurrent alterations were selected based on significance threshold Q < 0.05 from GISTIC output.
CNA; Copy Number Alteration
Arm-Level Event	CNA Type	Frequency	Q-value
1p	Del	0.09	5.54e-07
1q	Amp	0.08	0.000268
2q	Amp	0.11	2.69e-09
3p	Del	0.94	0
3q	Amp	0.09	0.00165
3q	Del	0.13	5.64e-13
4q	Del	0.1	0.00137
5p	Amp	0.25	0
5q	Amp	0.47	0
6p	Del	0.11	3.72e-05
6q	Del	0.21	0
7p	Amp	0.22	0
7q	Amp	0.22	0
8p	Del	0.26	0
8q	Del	0.1	0.00131
9p	Del	0.16	0
9q	Del	0.17	0
10q	Del	0.13	2.96e-13
12p	Amp	0.13	1.57e-06
12q	Amp	0.12	7.03e-11
14q	Del	0.32	0
16p	Amp	0.17	0
16q	Amp	0.14	1.6e-11
18p	Del	0.12	0.00195
18q	Del	0.14	2.93e-09
20p	Amp	0.12	0.000182
20q	Amp	0.14	7.03e-11
Xp	Amp	0.43	0

## Sheet: Supp. Data 9
Supplementary Data 9: Summary of recurrent focal copy number alteration regions.
Recurrent focal regions were selected based on significance threshold Q < 0.05 from GISTIC output.
CNA; Copy Number Alteration; GEL; Genomics England; TCGA: The Cancer Genome Atlas; CGC: Cancer Gene Census.
Cohort	CNA Type	Wide Region	Wide Region Size (Per MB)	Locus	Frequency	Q-value	GEL Cohort Genes	TCGA (PanCan 2018) Genes Present	CGC Gene Present	Other Sources	References
Clear Cell	Del	Chr1:1287274-30878333	29.5911	1p36.22	0.119537	6.2551e-11	ARID1A; MTOR; RPL22	ARID1A; EPHA2; MTOR; RPL22	ARID1A; CAMTA1; MTOR; PAX7; PRDM16
Clear Cell	Amp	Chr1:119845714-180111946	60.2662	1q23.3	0.0912596	0.01249		NOTCH2	ARNT; BCL9; DDR2; FCGR2B; LMNA; NOTCH2; PBX1
Clear Cell	Del	Chr1:219892694-248956422	29.0637	1q44	0.0514139	0.0028743		H3F3A	H3F3A
Clear Cell	Amp	Chr2:143487636-205309398	61.8218	2q31.1	0.120823	0.0078779		ACVR2A; CASP8; NFE2L2; PMS1; SF3B1	ACVR1; CASP8; NFE2L2; SF3B1
Clear Cell	Del	Chr2:220982979-242193529	21.2106	2q37.1	0.114396	2.9983e-52	CUL3	CUL3; PTMA	ACKR3; ACSL3; CUL3
Clear Cell	Del	Chr3:62287632-63300063	1.01253	3p14.2	0.874036	0.025683
Clear Cell	Del	Chr3:81214656-83264900	2.05024	3p12.2	0.655527	5.4742e-09
Clear Cell	Del	Chr3:84715616-84944014	0.228398	3p12.1	0.582262	4.1001e-08
Clear Cell	Del	Chr3:89256398-89457583	0.201185	3p11.1	0.484576	2.5594e-06
Clear Cell	Del	Chr3:118033857-120486177	2.45232	3q13.32	0.242931	0.0052975
Clear Cell	Del	Chr4:130679968-190214555	59.5346	4q32.3	0.11054	0.017079	FBXW7	FAT1; FBXW7; IRF2	FAT1; FBXW7
Clear Cell	Del	Chr5:1323082-1553123	0.230041	5p15.33	0.0308483	0.036138
Clear Cell	Amp	Chr5:178375942-181538259	3.16232	5q35.3	0.573265	2.7661e-100			FLT4	SQSTM1	PMID: 24332042
Clear Cell	Del	Chr6:167940892-168286425	0.345533	6q27	0.255784	3.6914e-19
Clear Cell	Amp	Chr8:127678178-128256345	0.578167	8q24.21	0.100257	1.3226e-08		MYC	MYC
Clear Cell	Del	Chr9:21956558-22024211	0.067653	9p21.3	0.173522	1.8089e-10		CDKN2A	CDKN2A
Clear Cell	Del	Chr10:101363937-133797422	32.4335	10q26.3	0.145244	0.0020336		FGFR2; MGMT	FGFR2; NT5C2; TCF7L2
Clear Cell	Amp	Chr12:30985463-31240247	0.254784	12p11.21	0.147815	8.7183e-05
Clear Cell	Amp	Chr13:90840454-114364328	23.5239	13q34	0.0616967	0.0073939			ERCC5
Clear Cell	Del	Chr14:61729053:87890212	26.1612	14q31.1	0.338046	0.00056317	GPHN	GPHN	MAX
Clear Cell	Del	Chr22:25299308-25475741	0.176433	22q11.23	0.145244	0.0013141

## Sheet: Supp. Data 10
Supplementary Data 10: Summary of structural variant hotspot regions.
SV hotspot regions were selected based on significance threshold Q < 0.05.
SV: Structurial Variant; BP1: Breakpoint 1; BP2: Breakpoint 2; TCGA: The Cancer Genome Atlas; CGC: Cancer Gene Census.
Cohort	SV Type	Samples	Total Breakpoints	Total Breakpoints After Sample Clustering	Breakpoint Length	Chromosome (BP1)	Position (BP1)	Chromosome (BP2)	Position (BP2)	P-value	Q-value	Fragile Region	Driver Genes Present	TCGA Pancancer Genes Present	CGC Genes Present	CGC Oncogenes Present	CGC Tumour Suppressors Present
Clear Cell	Deletion	10	21	19	632749	Chr1	71577441	Chr1	72210190	0	0.0079	TRUE
Clear Cell	Unclassified	4	12	9	509133	Chr1	71751412	Chr1	72260545	1.08e-13	0.0135	TRUE
Clear Cell	Tandem Duplication	5	8	7	739608	Chr1	145404004	Chr1	146143612	2.03e-07	0.0135	FALSE
Clear Cell	Unclassified	30	65	49	27900212	Chr3	60196976	Chr3	88097188	2.89e-15	0.049	TRUE
Clear Cell	Deletion	5	9	9	22250	Chr3	125718982	Chr3	125741232	0	0.0079	FALSE
Clear Cell	Deletion	6	12	11	751695	Chr3	174515640	Chr3	175267335	9.07e-11	0.0121	TRUE
Clear Cell	Tandem Duplication	5	9	9	3354	Chr4	82708970	Chr4	82712324	0	0.0078	FALSE
Clear Cell	Unclassified	8	30	21	1351772	Chr5	239442	Chr5	1591214	0	0.0135	FALSE			TERT	TERT	TERT
Clear Cell	Tandem Duplication	9	17	17	1246280	Chr5	346198	Chr5	1592478	0	0.01	FALSE			TERT	TERT	TERT
Clear Cell	Deletion	17	32	28	1100095	Chr5	468090	Chr5	1568185	0	0.0079	FALSE			TERT	TERT	TERT
Clear Cell	Unclassified	11	25	21	1009738	Chr6	31578727	Chr6	32588465	0	0.018	TRUE
Clear Cell	Deletion	20	40	40	580946	Chr6	32008610	Chr6	32589556	0	0.0079	TRUE
Clear Cell	Tandem Duplication	14	27	27	99075	Chr6	32490248	Chr6	32589323	0	0.0078	FALSE
Clear Cell	Tandem Duplication	6	10	9	1297645	Chr7	347720	Chr7	1645365	1.42e-07	0.0139	TRUE		UNCX
Clear Cell	Tandem Duplication	4	7	7	839515	Chr7	65058640	Chr7	65898155	5.23e-07	0.018	FALSE
Clear Cell	Deletion	15	31	28	7123760	Chr7	69924428	Chr7	77048188	4.28e-09	0.0271	TRUE		GTF2I	HIP1	HIP1
Clear Cell	Deletion	22	50	48	2265211	Chr9	9022236	Chr9	11287447	0	0.0105	TRUE
Clear Cell	Unclassified	8	26	20	13435738	Chr9	9306961	Chr9	22742699	2.22e-06	0.049	TRUE		CDKN2A	CDKN2A		CDKN2A
Clear Cell	Deletion	21	38	37	5126074	Chr9	17258619	Chr9	22384693	0	0.0157	TRUE		CDKN2A	CDKN2A		CKND2A
Clear Cell	Deletion	10	19	19	18645	Chr9	32711230	Chr9	32729875	0	0.0079	FALSE
Clear Cell	Tandem Duplication	8	13	12	3073189	Chr10	39230233	Chr10	42303422	1.77e-06	0.0375	FALSE
Clear Cell	Deletion	4	4	4	140567	Chr10	47179976	Chr10	47320543	6.22e-07	0.0079	FALSE
Clear Cell	Deletion	13	31	26	5831414	Chr10	82385549	Chr10	88216963	1.02e-09	0.0244	TRUE	PTEN	PTEN	BMPR1A;PTEN	BMPR1A	BMPR1A;PTEN
Clear Cell	Deletion	9	16	16	45778	Chr11	3268681	Chr11	3314459	0	0.0079	FALSE
Clear Cell	Deletion	10	19	18	18620	Chr11	61211757	Chr11	61230377	0	0.0079	FALSE
Clear Cell	Tandem Duplication	4	7	6	1534	Chr11	118421748	Chr11	118423282	0	0.0078	TRUE
Clear Cell	Deletion	7	13	13	589255	Chr13	18212940	Chr13	18802195	1.3e-14	0.00999	FALSE
Clear Cell	Deletion	9	17	15	2163453	Chr14	21852999	Chr14	24016452	4.85e-09	0.0208	FALSE		AJUBA
Clear Cell	Tandem Duplication	6	12	12	42446	Chr14	23973941	Chr14	24016387	0	0.0078	FALSE
Clear Cell	Tandem Duplication	5	9	9	2632296	Chr15	21818334	Chr15	24450630	6.49e-05	0.0279	FALSE
Clear Cell	Deletion	11	21	20	1430223	Chr15	98096173	Chr15	99526396	0	0.0095	FALSE
Clear Cell	Deletion	4	7	6	38996	Chr16	14693579	Chr16	14732575	4.81e-14	0.0079	FALSE
Clear Cell	Tandem Duplication	4	7	7	927234	Chr16	28470591	Chr16	29397825	1.09e-06	0.0202	FALSE
Clear Cell	Deletion	5	9	8	1724403	Chr17	36271388	Chr17	37995791	0.000152	0.0202	FALSE
Clear Cell	Tandem Duplication	5	9	9	43840	Chr17	37801852	Chr17	37845692	0	0.0078	FALSE
Clear Cell	Deletion	6	11	11	43233	Chr19	40842137	Chr19	40885370	0	0.0079	FALSE
Clear Cell	Deletion	6	13	11	547328	Chr20	14747629	Chr20	15294957	2.47e-12	0.00936	TRUE

[truncated: 15 more sheets: Supp. Data 11, Supp. Data 12, Supp. Data 13, Supp. Data 14, Supp. Data 15, Supp. Data 16, Supp. Data 17, Supp. Data 18, Supp. Data 19, Supp. Data 20, Supp. Data 21, Supp. Data 22, Supp. Data 23, Supp. Data 24, Supp. Data 25]
